# Supplementary material for: Paraplume: A fast and accurate antibody paratope prediction method provides insights into repertoire-scale binding dynamics
Source: PLoS Comput Biol. 2026 Feb 18;22(2):e1013981. doi: 10.1371/journal.pcbi.1013981 (PMC12935307; doi:10.1371/journal.pcbi.1013981)
Supplement: S1 Table — The default Paraplume configuration uses all six embeddings: AbLang2, antiBERTy, IgBert, IgT5, ESM-2, and ProtT5. We report results when each embedding is removed individually or used alone. Bold indicates the best score, and underlined values represent the second-best. Based on performance across all 12 evaluation points, we chose to retain all six embeddings. While choosing different settings for each dataset could yield higher scores, we prioritize robustness and use the same configuration across all three datasets. Paraplume-S is a lightweight variant of Paraplume that uses only ESM-2 embeddings. All results are averaged over 16 random seeds to account for variability. (XLSX) [file pcbi.1013981.s017.xlsx]

## Sheet: Ablation Results
PLM Embedding	PECAN PR	PECAN ROC	PECAN MCC	PECAN F1	Paragraph PR	Paragraph ROC	Paragraph MCC	Paragraph F1	MIPE PR	MIPE ROC	MIPE MCC	MIPE F1
All (Paraplume)	0.73	0.963	0.657	0.682	0.758	0.966	0.676	0.701	0.716	0.962	0.632	0.651
All except AbLang2	0.729	0.963	0.653	0.678	0.756	0.966	0.674	0.699	0.716	0.963	0.629	0.649
All except antiBERTy	0.735	0.964	0.66	0.685	0.756	0.966	0.671	0.696	0.725	0.963	0.626	0.647
All except IgBert	0.732	0.964	0.656	0.681	0.757	0.966	0.676	0.701	0.717	0.962	0.63	0.65
All except IgT5	0.73	0.963	0.657	0.681	0.759	0.966	0.677	0.702	0.716	0.962	0.63	0.649
All except ProtT5	0.727	0.963	0.658	0.682	0.755	0.966	0.66	0.686	0.714	0.962	0.629	0.648
All except ESM-2	0.73	0.963	0.657	0.682	0.754	0.965	0.672	0.697	0.718	0.962	0.63	0.649
ESM-2 (Paraplume-S)	0.734	0.963	0.65	0.677	0.755	0.966	0.66	0.686	0.726	0.963	0.629	0.649
AbLang2	0.693	0.955	0.599	0.624	0.731	0.962	0.628	0.653	0.698	0.955	0.582	0.603
antiBERTy	0.631	0.928	0.553	0.588	0.682	0.939	0.574	0.602	0.608	0.924	0.519	0.547
IgBert	0.71	0.958	0.596	0.62	0.739	0.963	0.632	0.657	0.696	0.962	0.594	0.614
IgT5	0.703	0.959	0.574	0.596	0.737	0.963	0.642	0.667	0.688	0.959	0.574	0.594
ProtT5	0.734	0.963	0.633	0.656	0.752	0.965	0.633	0.656	0.73	0.963	0.611	0.63
Paraplume-PCA-Reduced	-	-	-	-	0.627	0.937	0.367	0.386	-	-	-	-
