# Supplementary material for: Paraplume: A fast and accurate antibody paratope prediction method provides insights into repertoire-scale binding dynamics
Source: PLoS Comput Biol. 2026 Feb 18;22(2):e1013981. doi: 10.1371/journal.pcbi.1013981 (PMC12935307; doi:10.1371/journal.pcbi.1013981)
Supplement: S2 Table — We evaluate Paraplume’s performance on individual chains (heavy or light, as indicated in the Test chain column) by comparing two input settings: embeddings generated from both chains (Paraplume-Paired) versus embeddings generated from only the test chain (Paraplume-Single). Results show that using heavy chain embeddings leads to a slight but acceptable drop in performance compared to using paired chain embeddings, indicating that Paraplume remains robust even in the absence of paired chain information. (XLSX) [file pcbi.1013981.s018.xlsx]

## Sheet: Paired_vs_Single
Model	Test chain	PECAN PR	PECAN ROC	PECAN MCC	PECAN F1	Paragraph PR	Paragraph ROC	Paragraph MCC	Paragraph F1	MIPE PR	MIPE ROC	MIPE MCC	MIPE F1
Paraplume-Paired	Heavy	0.771	0.966	0.666	0.69	0.794	0.969	0.701	0.724	0.726	0.959	0.623	0.645
Paraplume-Single	Heavy	0.766	0.965	0.658	0.682	0.788	0.968	0.682	0.709	0.725	0.959	0.592	0.608
Paraplume-Paired	Light	0.749	0.967	0.607	0.617	0.753	0.969	0.639	0.647	0.758	0.972	0.638	0.644
Paraplume-Single	Light	0.671	0.953	0.519	0.534	0.683	0.958	0.578	0.591	0.736	0.965	0.567	0.568
