# Supplementary material for: Paraplume: A fast and accurate antibody paratope prediction method provides insights into repertoire-scale binding dynamics
Source: PLoS Comput Biol. 2026 Feb 18;22(2):e1013981. doi: 10.1371/journal.pcbi.1013981 (PMC12935307; doi:10.1371/journal.pcbi.1013981)
Supplement: S3 Table — Paragraph-ABB refers to Paragraph using structures modeled with ABodyBuilder, while Paragraph-crystal refers to Paragraph trained on experimentally determined structures. Results for Paragraph-ABB are taken from the original study [9], whereas results for Paragraph-crystal were computed by retraining Paragraph on experimentally-determined structures. (XLSX) [file pcbi.1013981.s019.xlsx]

## Sheet: Ab_Region_Comparison
Ab region	PR AUC Paraplume	PR AUC Paragraph-ABB	PR AUC Paragraph-crystal	ROC AUC Paraplume	ROC AUC Paragraph-ABB	ROC AUC Paragraph-crystal
CDR1 light	0.786	0.762	0.8	0.911	0.857	0.928
CDR2 light	0.451	0.675	0.452	0.99	0.876	0.991
CDR3 light	0.79	0.77	0.809	0.941	0.884	0.953
CDR1 heavy	0.79	0.735	0.803	0.923	0.856	0.934
CDR2 heavy	0.805	0.789	0.804	0.931	0.854	0.93
CDR3 heavy	0.838	0.796	0.893	0.893	0.866	0.922
Framework	0.668	0.429	0.566	0.977	0.768	0.831
