# Supplementary material for: Paraplume: A fast and accurate antibody paratope prediction method provides insights into repertoire-scale binding dynamics
Source: PLoS Comput Biol. 2026 Feb 18;22(2):e1013981. doi: 10.1371/journal.pcbi.1013981 (PMC12935307; doi:10.1371/journal.pcbi.1013981)
Supplement: S4 Table — The paratope-weighted embedding is computed as a weighted average of amino acid embeddings, with weights determined by their predicted probabilities of belonging to a paratope, while the averaged embedding is a uniform mean across all amino acid embeddings. Performance is assessed using the R2 score of a linear model predicting binding affinity or expression using the sequence embedding as input, across different protein language models (PLMs) and datasets. A paired Wilcoxon test across the six PLMs and three datasets (18 points) shows that paratope weighting does not provide a statistically significant improvement for affinity prediction (P = 0.393). (XLSX) [file pcbi.1013981.s020.xlsx]

## Sheet: can you generate the xlsx file 
Hyperparameter	Range	Optimal Value(s)
Embeddings	igT5, antiberty, ablang2, igbert, esm, prot-t5, all	all
Dimensions of hidden layers (dim1​,...,dimn​)	(4000, 2000, 1000) (2000, 1000, 500) (4000, 2000, 1000, 500) (2000, 1000, 500, 250)	(2000, 1000, 500)
Learning Rates	1e-5, 5e-5	1e-05
Dropout Rates	0.2, 0.3, 0.4	0.4
Masking Probabilities	0, 0.4	0.4
Batch Sizes	8, 16, 32	16
L2 Penalties	0, 1e-5	1e-05
Imbalance weighting	1, 1.2	1
